# Supplementary material for: Abelmoschus eculentus Seed Extract Exhibits In Vitro and In Vivo Anti-Alzheimer’s Potential Supported by Metabolomic and Computational Investigation
Source: Plants (Basel). 2023 Jun 20;12(12):2382. doi: 10.3390/plants12122382 (PMC10304855; doi:10.3390/plants12122382)
Supplement: Supplementary file 1 [file plants-12-02382-s001.zip]

Archive with 1 entries (1 files):
- plants-2403434-supplementary.pdf
